# Supplementary material for: lncRNA STAT4-AS1 Inhibited TH17 Cell Differentiation by Targeting RORγt Protein
Source: J Immunol Res. 2022 Apr 28;2022:8307280. doi: 10.1155/2022/8307280 (PMC9071868; doi:10.1155/2022/8307280)
Supplement: Supplementary Materials — Supplemental Table 1: the clinical information of all participants. Supplemental Table 2: primers used for RT-qPCR. [file 8307280.f1.zip]

Archive with 2 entries (2 files):
- 8307280.f1.doc
- 8307280.f2.doc
